# Supplementary material for: Genotypic and Phenotypic Structure of the Population of Phytophthora infestans in Egypt Revealed the Presence of European Genotypes
Source: J Fungi (Basel). 2022 Apr 30;8(5):468. doi: 10.3390/jof8050468 (PMC9147654; doi:10.3390/jof8050468)
Supplement: Supplementary file 1 [file jof-08-00468-s001.zip]

Archive with 1 entries (1 files):
- jof-1707931-supplementary.pdf
